# Supplementary material for: Uncovering genetic associations in the human diseasome using an endophenotype-augmented disease network
Source: Bioinformatics. 2024 Mar 12;40(3):btae126. doi: 10.1093/bioinformatics/btae126 (PMC10963079; doi:10.1093/bioinformatics/btae126)
Supplement: btae126_Supplementary_Data [file btae126_supplementary_data.zip]

Archive with 2 entries (2 files):
- bioinformatics_ssDDN+_supp_info.pdf
- bioinformatics_ssDDN+_supp_tables.xlsx
